# Supplementary material for: De novo truncating NOVA2 variants affect alternative splicing and lead to heterogeneous neurodevelopmental phenotypes
Source: Hum Mutat. 2022 Jun 8;43(9):1299–313. doi: 10.1002/humu.24414 (PMC9543825; doi:10.1002/humu.24414)
Supplement: Supplementary file 2 — Supporting information. [file HUMU-43-1299-s001.xlsx]

## Sheet: Foglio1
#Uploaded_variation	Location	Allele	Consequence	IMPACT	SYMBOL	Gene	Feature_type	Feature	BIOTYPE	EXON	INTRON	HGVSc	HGVSp	cDNA_position	CDS_position	Protein_position	Amino_acids	Codons	Existing_variation	DISTANCE	STRAND	FLAGS	SYMBOL_SOURCE	HGNC_ID	MANE_SELECT	MANE_PLUS_CLINICAL	TSL	APPRIS	ENSP	SWISSPROT	TREMBL	UNIPARC	UNIPROT_ISOFORM	REFSEQ_MATCH	REFSEQ_OFFSET	GIVEN_REF	USED_REF	BAM_EDIT	SIFT	PolyPhen	HGVS_OFFSET	AF	gnomAD_AF	gnomAD_AFR_AF	gnomAD_AMR_AF	gnomAD_ASJ_AF	gnomAD_EAS_AF	gnomAD_FIN_AF	gnomAD_NFE_AF
19_45940013_G/GG	19:45940013-45940013	GG	frameshift_variant	HIGH	NOVA2	4858	Transcript	NM_002516.4	protein_coding	Exon 4	-	NM_002516.4:c.1329dup	NP_002507.1:p.Lys444GlnfsTer82	1843	1329	443	S/SX	tcC/tcCC	-	-	-1	-	EntrezGene	-	ENST00000263257.6	-	-	-	NP_002507.1	-	-	-	-	-	-	G	G	-	-	-	-	-	-	-	-	-	-	-	-
19_45940516_G/-	19:45940515-45940516	-	frameshift_variant	HIGH	NOVA2	4858	Transcript	NM_002516.4	protein_coding	Exon 4	-	NM_002516.4:c.826del	NP_002507.1:p.Leu276CysfsTer120	1340	826	276	L/X	Ctg/tg	-	-	-1	-	EntrezGene	-	ENST00000263257.6	-	-	-	NP_002507.1	-	-	-	-	-	-	G	G	-	-	-	-	-	-	-	-	-	-	-	-
19_45940555_C/-	19:45940554-45940555	-	frameshift_variant	HIGH	NOVA2	4858	Transcript	NM_002516.4	protein_coding	Exon 4	-	NM_002516.4:c.787del	NP_002507.1:p.Ala263ProfsTer133	1301	787	263	A/X	Gcc/cc	-	-	-1	-	EntrezGene	-	ENST00000263257.6	-	-	-	NP_002507.1	-	-	-	-	-	-	C	C	-	-	-	-	-	-	-	-	-	-	-	-
19_45940578_GGGCCCAGCA/-	19:45940577-45940587	-	frameshift_variant	HIGH	NOVA2	4858	Transcript	NM_002516.4	protein_coding	Exon 4	-	NM_002516.4:c.755_764del	NP_002507.1:p.Leu252ProfsTer141	1269-1278	755-764	252-255	LLGP/X	cTGCTGGGCCCc/cc	-	-	-1	-	EntrezGene	-	ENST00000263257.6	-	-	-	NP_002507.1	-	-	-	-	-	-	GGGCCCAGCA	GGGCCCAGCA	-	-	-	-	-	-	-	-	-	-	-	-
19_45940586_CAG/AA	19:45940585-45940588	AA	frameshift_variant	HIGH	NOVA2	4858	Transcript	NM_002516.4	protein_coding	Exon 4	-	NM_002516.4:c.754_756delinsTT	NP_002507.1:p.Leu252PhefsTer144	1268-1270	754-756	252	L/X	CTG/TT	-	-	-1	-	EntrezGene	-	ENST00000263257.6	-	-	-	NP_002507.1	-	-	-	-	-	-	CAG	CAG	-	-	-	-	-	-	-	-	-	-	-	-
19_45940819_G/-	19:45940818-45940819	-	frameshift_variant	HIGH	NOVA2	4858	Transcript	NM_002516.4	protein_coding	Exon 4	-	NM_002516.4:c.523del	NP_002507.1:p.Leu175CysfsTer6	1037	523	175	L/X	Ctg/tg	-	-	-1	-	EntrezGene	-	ENST00000263257.6	-	-	-	NP_002507.1	-	-	-	-	-	-	G	G	-	-	-	-	-	-	-	-	-	-	-	-
19_45953920_G/A	19:45953920-45953920	A	stop_gained	HIGH	NOVA2	4858	Transcript	NM_002516.4	protein_coding	Exon 3	-	NM_002516.4:c.256C>T	NP_002507.1:p.Gln86Ter	770	256	86	Q/*	Cag/Tag	-	-	-1	-	EntrezGene	-	ENST00000263257.6	-	-	-	NP_002507.1	-	-	-	-	-	-	G	G	-	-	-	-	-	-	-	-	-	-	-	-
[truncated: 23 more columns]
