# Supplementary material for: De novo truncating NOVA2 variants affect alternative splicing and lead to heterogeneous neurodevelopmental phenotypes
Source: Hum Mutat. 2022 Jun 8;43(9):1299–313. doi: 10.1002/humu.24414 (PMC9543825; doi:10.1002/humu.24414)
Supplement: Supplementary file 3 — Supporting information. [file HUMU-43-1299-s005.xlsx]

## Sheet: Supplementary Table 1
Patient identification	#1	#2	#3	#4	#5	#6	#7	#8
General information
Gender (M/F)	F	F	M	F	M	F	M	F
Current age	15.5 y	7 years	7 years	10 years	13 years	15 years	7 years	7 years
Age at last examination	15 y	6 years	7 years	9.5 years	13 years	14 years	7 years	7 years
Country of origin	Italy	Australia	The Netherlands	Poland	Italy	Pakistan	Germany	Germany
Relevant family history	None	None	Father is anonymous donor	None	Paternal aunt with microcephaly and mild ID (genetics analysis were negative); unaffected paternal uncle carried a balanced traslocation 2q32.1 and 15q15; paternal grandmother carried a mosaicism 46XX/45X0/47XXX; father has Brugada syndrome.	None	Twin brother of #8	Twin sister of #7
Genetic data
Testing method	Exome sequencing	Exome sequencing	Exome sequencing	Exome sequencing	Exome sequencing	Exome sequencing	Exome sequencing	Exome sequencing
gDNA (GRCh38/hg38)	chr19-45940555-C-	chr19-45940586-CAG-AA	chr19-45940013--G	chr19-45940516-G-	chr19-45940819-G-	chr19-45953920-G-A	chr19-45940578-GGGCCCAGCA	chr19-45940578-GGGCCCAGCA
cDNA (NM_002516.4)	c.787del	c.754_756delCTGinsTT	c.1329dup	c.826del	c.523del	c.256C>T	c.755_764del	c.755_764del
Protein	(p.Ala263Profs*133)	(p.Leu252Phefs*144)	(p.Lys444Glnfs*82)	(p.Leu276Cysfs*120)	(p.Leu175Cysfs*6)	(p.Gln86*)	(p.Leu252Profs*141)	(p.Leu252Profs*141)
Inheritance/segregation of the variant	De novo	De novo	Assumed de novo (absent in the mother; father NA)	De novo	De novo	De novo	De novo	De novo
Additional potential causative variants detected	None	None	None	None	None	None	None	None
Birth history
Abnormalities during pregnancy?	No	No	No	No	No	No	Twin pregnancy after hormonal treatment	Twin pregnancy after hormonal treatment
Abnormalities during delivery?	No	No	No	No	Vaginal breech birth	No	C-section	C-section
Gestational age	36 weeks	38 weeks	40+2 weeks	40+1 weeks	37 weeks	37+3 weeks	36+2 weeks	36+2 weeks
Weight at birth	3,050 g (1.05 SDS)	3,230 g (0.43 SDS)	4,300 g (2.7 SDS; LGA)	2,650 g (-1.61 SDS; SGA)	2,700 g (-1.38 SD)	2,700 g (-1.38 SD)	2,450 g (-0.65 SD)	NA
Length at birth	NA	47.5 cm (-0.64 SDS)	NA	51 cm (0.78 SDS)	45.2 cm (-1.85 SD)	48 cm (-0.65 SD)	NA	NA
Head circumference at birth	33 cm (0.3 SDS)	34.5 cm (0.78 SDS)	NA	33 cm (-0.91 SDS)	31.8 cm (-1.80 SD)	NA	NA	NA
Congenital microcephaly	No	No	NA	No	No	NA	NA	NA
Perinatal complications	Weak sucking	None	None	None	Respiratory distress syndrome, jaundice	None	Respiratory distress, hypoglycemia	No
Growth
Feeding difficulties	Yes, due to weak sucking	Yes, difficult transition to solids due to poor swallow coordination	No	No	Gastroesophageal reflux since the age of 3 months, with Sandifer syndrome	Yes	Yes	Yes
Failure to thrive	No	No	No	No	No	Yes	No	No
Current height	NA	NA	126 cm (0.18 SDS)	134 cm (-0.61 SDS)	154 cm (-0.26 SDS)	149.3 cm (-1.94 SDS)	120 cm (-1 SDS)	124 cm (-0.8 SDS)
Current head circumference	50 cm at 6 years (0.65 SDS)	48.3 (-2.04 SDS)	54.6 cm (1.5 SDS)	50 cm (-1.72 SDS)	54 cm (-0.13 SDS)	51.9 cm (-2.1 SDS)	48.5 cm (-2.3 SDS)	48 (-2.5 SDS)
Current weight	NA	18 kg (-0.98 SDS)	24 kg (-0.15 SDS)	32 kg (-0.18 SDS)	42 Kg (-0.52 SDS)	40.5 cm (-1.72 SDS)	18.5 kg (-1.5 SDS)	19 (-1.2 SDS)
Progressive microcephaly	No	Yes	No	No	No	Yes	Yes	Yes
Developmental history
Developmental delay	Yes, global: first words at 5 years; unassisted ambulation at 3.5 years; daytime bladder and bowel continence at 4 years	Yes, global, since the first year of life	Yes, global	Yes, global since early infancy, more severe in terms of speech and social-cognitive abilities	Yes, global	Yes, global	Yes, global	Yes, global
Motor delay	Yes, unassisted ambulation at 3.5 years	Yes, walks with support (walker), with ataxic gait	Started walking at 18 months	Sitting at 9-10 months, walking at 16 months	Unassisted walking at 24 months	Delay in holding head, rolling over, and crawl	Unassisted waking at 20 months, with wide-based gait	Unable to walk
Speech delay	Yes, first words at 5 years	Yes, non-verbal; babbling	First words at age 4 years; a few words at 7 years, without sentences	No speech until 24 months; first words around 3 years of age (logopedic intervention); currently simple 2-3 word sentences with repeats words (incomprehensible speech, but understandable for relatives)	Severe delay due to childhood speech apraxia; current language limited to a few stereotyped words with echolalia, poorly understandable	Yes, language limited to 2-3 words; mostly point at objects to communicate	Severe, nonverbal	Severe, nonverbal
Intellectual disability	Yes, severe	Yes, NA	Yes, severe	Yes, moderate	Yes, moderate	Yes, moderate	Yes, severe	Yes, severe
Psychomotor regression	No	No	No	Yes, significant psychomotor regression after a rapid incerase in frequency of seizures during smallpox at the age of five years; she stopped talking for several months and her gait significantly deteriorated; there was a gradual regression in social interactions and cognitive skills; urine incontinence got worse	No	Yes, regression of speech and ability to perform daily physical activities	No	No
Neurological features
Nystagmus	No	No	No	No	No	No	No	No
Hypotonia	No	No	Yes, generalized	Yes, generalized (axial > peripheral), with head drop	No	Yes, axial	Yes, mild	Yes
Spasticity	No	Yes, generalised (lower > upper limbs)	No	No	No	Yes	No	No
Paraparesis/plegia	No	No	No	No	No	No	No	No
Deep Tendon reflexes	Hyperreflexia with clonus	Hyperrflexia in lower limbs	Normal	Hyperreflexia	Hyperreflexia	Hyperreflexia	Normal	Normal
Ataxia	Yes, mild ataxia during ambulation	Yes	No	No	No	Yes	Yes, mild ataxia during ambulation	NA
Gait abnormalities	Broad-based gait	Broad-based, only walks with hands held	Tiptoeing	Broad-based gait (with forward tilt, arms flexed at the elbows); lack of balance	Yes, impaired motor coordination	Slow and unsteady	Broad-based gait	Unable to walk
Dystonia	No	No	No	Yes	No	No	No	No
Tremor	No	No	No	Yes, intention tremor	No	Yes (appendicular)	No	No
Dyskinetic movements	No	No	No	Yes, choreoatetoid movements	No	No	No	No
Dyspraxia/apraxia	No	No	No	Yes (clumsiness)	Motor dyspraxia; speech apraxia	No	No	No
Other movement disorders	No	No	No	No	No	No	No	No
Muscle weakness/wasting	No	No	No	Muscle weakness (especially in the extremities) and easy fatigability after simple exercises and during walking	No	Muscle weakness limiting the lifting of objects (e.g., difficulty in holding milk bottle)	No	Muscle wekaness, especially in lower extremities and core muscles
Bowel and urinary incontinence	Yes, nocturnal enuresis	No	Yes	Yes	No	No	Yes	Yes
Sleep disturbances	Parasominas (awakening during night time and stereotyped head banging; episodes may recur early in the morning)	Frequent awakenings until the age of 5 years	Yes, self-resolving night awakenings in the past	No	No	No	Yes, frequent awakening	Yes, frequent awakening
Stereotyped movements	Hand wringing and clapping when excited since the first months of life (Rett-like phenotype)	Hand flapping since infancy; body rocking	No	Hand waving/clapping when excited; repeats/imitates movements of other people	Hands flickering	No	Yes	Body rocking, head banging
Hyperactivity/ADHD	No	No	No	No	Attention-deficit	ADHD, hyperactive when angry or frustrated	Yes	Yes
Autistic features/autism spectrum disorder	No	Yes, ASD	Yes	Yes (head banging on furniture, hair plucking)	Autistic-like features	No	Yes	Yes, with head banging
Frequent laughter	No	No	Yes, outbursts of laughter	Yes	No	No	No	Yes
Attraction with water	No	Yes	Yes	Yes	No	No	No	No
Other behavioral disturbances	No	No	No	Throwing objects when upset	No	No	No	No
Other neurological findings	Paratonia (four limbs)	No	No	No	No	No	No	No
Epilepsy
Seizures	No	No	No	Yes	No	Yes	No	No
Age of onset	-	-	-	4.5 years clinically (but sleep-EEG abnormalities at 2.5 years)	-	2 years	-	-
Seizure type(s) at onset	-	-	-	Myoclonic-atonic seizures consisting of symmetrical myoclonic jerks of upper extremities and head tilting backwards, followed by loss of mucle tone with or without back fall; seizures occurred regardless of light intensity, though more frequently in the morning; at onset, unprovoked seizures also occured but later seizures were mostly induced by sound stimulus (e.g., the sound of a teaspoon, open…	-	Myoclonic seizures	-	-
Frequency	-	-	-	Previously several dozens per day, currently around 5 per day	-	2-3 episodes per month	-	-
Duration	-	-	-	Few seconds	-	1-2 minutes	-	-
Initial EEG	Normal	Normal	-	Sleep-EEG: non-specific abnormalities at 2.5 years	Normal	Normal	-	-
Associated manifestations	-	-	-	Fall to the back, drooling, previous post-ictal state	-	No	-	-
Response to therapy	-	-	-	Partial response to Valproate for several weeks. At 5 years, Lamotrigine was added due to the increase in the number of seizures after the smallpox infection, leading to a significant reduction in the numer of seizures (to 10 per day) and no post-ictal sleepiness. At 9 years, Clonazepam was added but resulted in increased somnolence. Lamotrigine and Clonazepam were withdrawn, and Topiramate and C…	-	Partial response to pyridoxine 40 mg/day	-	-
Frequency of seizures after therapy	-	-	-	About 5 per day	-	Less episodes per month	-	-
Evolution over time	-	-	-	Since the age of 7 years, there was a gradual increase in the numer of seizures (up to multiple dozens per day at the age of 8 years); currently, seizures are brief and always precipitated by a sound stimulus, with co-occurrence of hyperexcitability (hyperekplexia); additional seizures consist of pure atonic seizures, with frightened expression on the face followed by sudden loss of muscle tone a…	-	None relevant	-	-
Clustering	-	-	-	No	-	No	-	-
Status epilepticus	-	-	-	No	-	No	-	-
Follow-up EEG	-	-	-	Generalized spike-and-wave activity	-	Normal	-	-
Current anti-epileptic drugs (AEDs)	-	-	-	Topiramate 2 x 50 mg; clobazam 2 x 7,5 mg; valproate 250 mg and 350 mg	-	Clonazepam 0.03 mg/kg/day since the age of 2 years	-	-
Seizures outcome	-	-	-	Partial response	-	Partial response	-	-
Brain imaging (age)	MRI (2 years; 5 years)	MRI (5.7 years)	NA	MRI (7 years; 9 years)	MRI (3 years; 11 years)	MRI (11 years)	MRI (1 year)	MRI (1 year and 2 years)
Cortical atrophy	No	No	-	No	No	No	No	No
Corpus callosum hypoplasia	No	Yes, thinning of the posterior section of the body	-	No	No	Yes, thinning of posterior sections	No	No
Skull/cervical spine abnormalities	No	No	-	No	Chiari malformation type I (12 mm herniation)	No	No	No
White matter alterations/volume loss	No	No	-	No	No	Bilateral peritrigonal, periventricular white matter volume loss (atrophy) with increased T2 signal intensity and extension along the right corona radiata (no restriction on diffusion weighted images), suggestive of changes due to chronic periventricular leukomalacia	No	No
Cerebellar alterations/volume loss	No	No	-	No	No	No	No	No
Cerebrovascular alterations	No	No	-	No	No	No	No	No
Other abnormal findings	No	Prominent CSF spaces overlying both frontal lobes	-	No	No	No	No	No
Abnormal spectroscopy	NA	NA	-	NA	No	Normal	NA	NA
Endocrinological features
Abnormal plasma hormone levels	Precocious puberty	NA	No	Hypothyroidism	No	No	No	No
Hypogenitalism	No	No	No	No	No	No	No	No
Other genital abnormalities	No	No	No	No	No	No	No	No
Other endocrinological abnormalities	No	No	No	No	No	No	No	No
Associated clinical features
Facial dysmorphism	No	Yes (mild hypertelorism/relatively simple ears)	Yes (mild, mildly deep set eyes, epicantal folds, large ears)	Yes (slightly upslanting palpebral fissures, deep philtrum, and large ears)	No	Yes (low-set ears, long eye lashes deep set eyes, broad forhead, pointed long nose)	Yes (large ears, deep-set eyes, mildly downslanting corners of the mouth and palpebral fissures, anteverted nares)	No
Dental/Oral findings	No	No	Caries with extraction of several molars	Advanced caries	No	No	No	No
Ophthalmologic findings	No	Intermittent esotropia	No	No	No	No	No	No
Musculoskeletal/limb abnormalities	No	No	No	Scoliosis	No	No	No	Neurogenic hip dislocation
Gastrointestinal abnormalities	No	Constipation since birth	No	Constipation in early childhood	No	No	Reflux during infancy	Reflux, constipation
Urogenital abnormalities	No	No	Intra-abdominal testis	Post-varicella transient proteinuria (<4 weeks) not requiring immune or ACEi treatment	No	No	No	No
Skin/hair/nail abnormalities	No	No	No	Bruised and cold hands and feet, especially after exposure to cold	No	No	No	No
Instrumental
Previous genetic testing	FRAXA, MECP2 (both negative); CGH-array (negative)	AS MLPA (negative)	FRAXA and SNP array (both negative)	Comprehensive epilepsy panel (Blueprint Genetics, 379 genes +37 mtDNA genes) (negative)	CGH-Array: dup4q21.3 (not pathogenic)	NA	CGH Array: normal	CGH-Array: del7q11.22 (not pathogenic)
Angelman-related previous genetic testing?	Yes	Yes (MS MLPA)	No	No	No	No	No	No
Additional imaging findings	No	No	No	Brain CT scan at 6 years (normal)	No	No	No	No
Other	No	No	No	No	No	ECG: Unremarkable	No	No
